# Supplementary material for: Evaluation of Drug–Polymer and Drug–Drug Interaction in Cellulosic Multi-Drug Delivery Matrices
Source: Methods Protoc. 2025 Jan 6;8(1):4. doi: 10.3390/mps8010004 (PMC11755489; doi:10.3390/mps8010004)
Supplement: Supplementary file 1 [file mps-08-00004-s001.zip]

Archive with 1 entries (1 files):
- mps-3136448-supplementary.pdf
